# Supplementary material for: Time-Series Clustering of lncRNA-mRNA Expression during the Adipogenic Transdifferentiation of Porcine Skeletal Muscle Satellite Cells
Source: Curr Issues Mol Biol. 2022 May 6;44(5):2038–53. doi: 10.3390/cimb44050138 (PMC9164044; doi:10.3390/cimb44050138)
Supplement: Supplementary file 1 [file cimb-44-00138-s001.zip]

Archive with 8 entries (8 files):
- Supplementary Figure S1.tif
- Supplementary Figure S2.tif
- Supplementary Table S1. Sequences of qPCR primer..pdf
- Supplementary Table S2. Quality of samples sequencing data.pdf
- Supplementary Table S3. Top 20 highly expressed lncRNAs in the trans-differentiated cells..pdf
- Supplementary Table S4. Top 20 mRNAs.pdf
- Supplementary Table S5. The mRNAs with up-regulated expression in profiles 1, 2 and 11..xlsx
- Supplementary Table S6. The mRNAs with down-regulated expression in profiles 4 and 7..xlsx
