# Supplementary material for: Time-Series Clustering of lncRNA-mRNA Expression during the Adipogenic Transdifferentiation of Porcine Skeletal Muscle Satellite Cells
Source: Curr Issues Mol Biol. 2022 May 6;44(5):2038–53. doi: 10.3390/cimb44050138 (PMC9164044; doi:10.3390/cimb44050138)
Supplement: Supplementary file 1 [file cimb-44-00138-s001.zip › Supplementary Table S5. The mRNAs with up-regulated expression in profiles 1, 2 and 11..xlsx]

## Sheet: Sheet1
Profile 1	Profile 2 1	Profile 11
ENSSSCG00000000664	ENSSSCG00000000006	ENSSSCG00000000130
ENSSSCG00000000781	ENSSSCG00000000072	ENSSSCG00000000214
ENSSSCG00000000997	ENSSSCG00000000132	ENSSSCG00000000273
ENSSSCG00000001539	ENSSSCG00000000133	ENSSSCG00000000298
ENSSSCG00000001732	ENSSSCG00000000151	ENSSSCG00000000362
ENSSSCG00000001755	ENSSSCG00000000259	ENSSSCG00000000614
ENSSSCG00000002292	ENSSSCG00000000419	ENSSSCG00000000651
ENSSSCG00000002314	ENSSSCG00000000555	ENSSSCG00000000709
ENSSSCG00000002557	ENSSSCG00000000657	ENSSSCG00000001435
ENSSSCG00000002628	ENSSSCG00000000778	ENSSSCG00000001487
ENSSSCG00000002803	ENSSSCG00000000789	ENSSSCG00000001553
ENSSSCG00000003410	ENSSSCG00000000795	ENSSSCG00000002051
ENSSSCG00000003524	ENSSSCG00000000939	ENSSSCG00000002730
ENSSSCG00000004013	ENSSSCG00000001042	ENSSSCG00000003788
ENSSSCG00000004039	ENSSSCG00000001063	ENSSSCG00000003797
ENSSSCG00000004123	ENSSSCG00000001419	ENSSSCG00000003803
ENSSSCG00000004125	ENSSSCG00000001427	ENSSSCG00000003975
ENSSSCG00000004149	ENSSSCG00000001551	ENSSSCG00000004280
ENSSSCG00000004361	ENSSSCG00000001863	ENSSSCG00000004401
ENSSSCG00000004419	ENSSSCG00000001869	ENSSSCG00000004830
ENSSSCG00000004479	ENSSSCG00000001872	ENSSSCG00000004831
ENSSSCG00000004510	ENSSSCG00000002257	ENSSSCG00000005024
ENSSSCG00000004511	ENSSSCG00000002349	ENSSSCG00000005057
ENSSSCG00000004569	ENSSSCG00000002494	ENSSSCG00000005229
ENSSSCG00000004752	ENSSSCG00000002764	ENSSSCG00000005503
ENSSSCG00000004927	ENSSSCG00000002825	ENSSSCG00000006172
ENSSSCG00000005272	ENSSSCG00000002838	ENSSSCG00000006192
ENSSSCG00000005582	ENSSSCG00000002918	ENSSSCG00000006245
ENSSSCG00000005669	ENSSSCG00000002919	ENSSSCG00000006287
ENSSSCG00000006023	ENSSSCG00000002983	ENSSSCG00000006304
ENSSSCG00000006082	ENSSSCG00000002991	ENSSSCG00000006614
ENSSSCG00000006230	ENSSSCG00000003088	ENSSSCG00000006834
ENSSSCG00000006464	ENSSSCG00000003513	ENSSSCG00000006875
ENSSSCG00000006719	ENSSSCG00000003578	ENSSSCG00000007504
ENSSSCG00000006825	ENSSSCG00000003616	ENSSSCG00000007857
ENSSSCG00000008034	ENSSSCG00000003710	ENSSSCG00000008227
ENSSSCG00000008162	ENSSSCG00000003729	ENSSSCG00000008292
ENSSSCG00000008312	ENSSSCG00000003753	ENSSSCG00000008564
ENSSSCG00000008550	ENSSSCG00000003812	ENSSSCG00000008976
ENSSSCG00000008554	ENSSSCG00000003854	ENSSSCG00000009128
ENSSSCG00000008796	ENSSSCG00000003894	ENSSSCG00000009144
ENSSSCG00000008965	ENSSSCG00000004399	ENSSSCG00000009616
ENSSSCG00000009031	ENSSSCG00000004465	ENSSSCG00000009713
ENSSSCG00000009338	ENSSSCG00000004549	ENSSSCG00000010116
ENSSSCG00000009413	ENSSSCG00000004617	ENSSSCG00000010162
ENSSSCG00000009523	ENSSSCG00000004663	ENSSSCG00000010459
ENSSSCG00000009657	ENSSSCG00000004829	ENSSSCG00000010659
ENSSSCG00000009831	ENSSSCG00000005325	ENSSSCG00000011071
ENSSSCG00000010394	ENSSSCG00000005380	ENSSSCG00000011121
ENSSSCG00000010440	ENSSSCG00000005393	ENSSSCG00000011131
ENSSSCG00000010494	ENSSSCG00000005420	ENSSSCG00000011186
ENSSSCG00000010631	ENSSSCG00000005423	ENSSSCG00000011416
ENSSSCG00000010723	ENSSSCG00000005638	ENSSSCG00000011477
ENSSSCG00000010826	ENSSSCG00000005723	ENSSSCG00000011590
ENSSSCG00000010947	ENSSSCG00000005918	ENSSSCG00000012138
ENSSSCG00000011090	ENSSSCG00000005946	ENSSSCG00000012649
ENSSSCG00000011133	ENSSSCG00000005994	ENSSSCG00000013119
ENSSSCG00000011434	ENSSSCG00000006140	ENSSSCG00000013879
ENSSSCG00000011813	ENSSSCG00000006141	ENSSSCG00000014039
ENSSSCG00000012000	ENSSSCG00000006199	ENSSSCG00000014047
ENSSSCG00000012131	ENSSSCG00000006345	ENSSSCG00000014081
ENSSSCG00000012551	ENSSSCG00000006418	ENSSSCG00000014190
ENSSSCG00000012653	ENSSSCG00000006463	ENSSSCG00000014257
ENSSSCG00000012841	ENSSSCG00000006572	ENSSSCG00000014258
ENSSSCG00000013388	ENSSSCG00000006729	ENSSSCG00000015332
ENSSSCG00000014124	ENSSSCG00000006774	ENSSSCG00000015333
ENSSSCG00000014426	ENSSSCG00000007286	ENSSSCG00000015407
ENSSSCG00000014834	ENSSSCG00000007344	ENSSSCG00000015523
ENSSSCG00000014913	ENSSSCG00000007346	ENSSSCG00000015732
ENSSSCG00000014921	ENSSSCG00000007453	ENSSSCG00000015958
ENSSSCG00000015268	ENSSSCG00000007462	ENSSSCG00000016030
ENSSSCG00000015281	ENSSSCG00000007507	ENSSSCG00000016035
ENSSSCG00000015331	ENSSSCG00000007909	ENSSSCG00000016223
ENSSSCG00000015335	ENSSSCG00000008218	ENSSSCG00000017747
ENSSSCG00000015350	ENSSSCG00000008237	ENSSSCG00000017894
ENSSSCG00000015362	ENSSSCG00000008397	ENSSSCG00000021203
ENSSSCG00000015550	ENSSSCG00000008421	ENSSSCG00000022337
ENSSSCG00000015873	ENSSSCG00000008521	ENSSSCG00000023762
ENSSSCG00000016821	ENSSSCG00000008563	ENSSSCG00000024009
ENSSSCG00000017014	ENSSSCG00000008581	ENSSSCG00000024613
ENSSSCG00000017158	ENSSSCG00000008584	ENSSSCG00000025224
ENSSSCG00000017861	ENSSSCG00000008617	ENSSSCG00000025870
ENSSSCG00000017863	ENSSSCG00000008646	ENSSSCG00000025992
ENSSSCG00000021654	ENSSSCG00000008866	ENSSSCG00000026753
ENSSSCG00000021739	ENSSSCG00000008966	ENSSSCG00000028062
ENSSSCG00000021885	ENSSSCG00000009053	ENSSSCG00000028513
ENSSSCG00000022288	ENSSSCG00000009281	ENSSSCG00000028758
ENSSSCG00000022758	ENSSSCG00000009322	ENSSSCG00000029547
ENSSSCG00000022903	ENSSSCG00000009473	ENSSSCG00000030706
ENSSSCG00000023247	ENSSSCG00000009486	ENSSSCG00000031174
ENSSSCG00000023261	ENSSSCG00000009631	ENSSSCG00000031261
ENSSSCG00000023273	ENSSSCG00000009646	ENSSSCG00000031299
ENSSSCG00000023320	ENSSSCG00000009730	ENSSSCG00000031398
ENSSSCG00000023391	ENSSSCG00000009958	ENSSSCG00000031736
ENSSSCG00000023434	ENSSSCG00000010096	ENSSSCG00000031771
ENSSSCG00000023807	ENSSSCG00000010142	ENSSSCG00000032298
ENSSSCG00000024463	ENSSSCG00000010376	ENSSSCG00000032578
ENSSSCG00000025087	ENSSSCG00000010450	ENSSSCG00000032796
ENSSSCG00000025527	ENSSSCG00000010512	ENSSSCG00000032803
ENSSSCG00000025602	ENSSSCG00000010552	ENSSSCG00000033608
ENSSSCG00000025704	ENSSSCG00000010554	ENSSSCG00000034754
ENSSSCG00000025751	ENSSSCG00000010570	ENSSSCG00000035012
ENSSSCG00000026733	ENSSSCG00000010647	ENSSSCG00000037433
ENSSSCG00000026914	ENSSSCG00000010992	ENSSSCG00000037600
ENSSSCG00000027144	ENSSSCG00000011119	ENSSSCG00000038107
ENSSSCG00000027854	ENSSSCG00000011198	ENSSSCG00000038345
ENSSSCG00000028530	ENSSSCG00000011250	ENSSSCG00000038627
ENSSSCG00000028794	ENSSSCG00000011450	ENSSSCG00000038651
ENSSSCG00000029002	ENSSSCG00000011451	ENSSSCG00000038765
ENSSSCG00000029515	ENSSSCG00000011453	ENSSSCG00000040770
ENSSSCG00000029761	ENSSSCG00000011514	ENSSSCG00000044227
ENSSSCG00000031957	ENSSSCG00000011524
ENSSSCG00000032213	ENSSSCG00000011538
ENSSSCG00000032352	ENSSSCG00000011557
ENSSSCG00000032861	ENSSSCG00000011859
ENSSSCG00000034191	ENSSSCG00000012233
ENSSSCG00000034524	ENSSSCG00000012371
ENSSSCG00000035335	ENSSSCG00000012634
ENSSSCG00000036751	ENSSSCG00000012637
ENSSSCG00000036758	ENSSSCG00000012644
ENSSSCG00000036964	ENSSSCG00000012667
ENSSSCG00000037110	ENSSSCG00000013004
ENSSSCG00000037116	ENSSSCG00000013056
ENSSSCG00000037792	ENSSSCG00000013093
ENSSSCG00000038536	ENSSSCG00000013102
ENSSSCG00000038622	ENSSSCG00000013241
ENSSSCG00000039695	ENSSSCG00000013300
ENSSSCG00000040013	ENSSSCG00000013455
ENSSSCG00000040638	ENSSSCG00000013512
ENSSSCG00000041954	ENSSSCG00000013513
ENSSSCG00000043616	ENSSSCG00000013583
ENSSSCG00000045726	ENSSSCG00000013664
ENSSSCG00000049444	ENSSSCG00000013842
	ENSSSCG00000014088
	ENSSSCG00000014184
	ENSSSCG00000014232
	ENSSSCG00000014369
	ENSSSCG00000014627
	ENSSSCG00000014909
	ENSSSCG00000015036
	ENSSSCG00000015135
	ENSSSCG00000015253
	ENSSSCG00000015383
	ENSSSCG00000015405
	ENSSSCG00000015784
	ENSSSCG00000015807
	ENSSSCG00000015959
	ENSSSCG00000016031
	ENSSSCG00000016083
	ENSSSCG00000016192
	ENSSSCG00000016199
	ENSSSCG00000016557
	ENSSSCG00000016568
	ENSSSCG00000016600
	ENSSSCG00000016611
	ENSSSCG00000016618
	ENSSSCG00000016816
	ENSSSCG00000016848
	ENSSSCG00000016857
	ENSSSCG00000016863
	ENSSSCG00000017012
	ENSSSCG00000017041
	ENSSSCG00000017068
	ENSSSCG00000017082
	ENSSSCG00000017086
	ENSSSCG00000017177
	ENSSSCG00000017383
	ENSSSCG00000017492
	ENSSSCG00000017617
	ENSSSCG00000017694
	ENSSSCG00000017761
	ENSSSCG00000017794
	ENSSSCG00000017865
	ENSSSCG00000017927
	ENSSSCG00000017993
	ENSSSCG00000017995
	ENSSSCG00000021418
	ENSSSCG00000021793
	ENSSSCG00000021818
	ENSSSCG00000022009
	ENSSSCG00000022129
	ENSSSCG00000022256
	ENSSSCG00000022395
	ENSSSCG00000022429
	ENSSSCG00000023264
	ENSSSCG00000023333
	ENSSSCG00000023479
	ENSSSCG00000023585
	ENSSSCG00000023596
	ENSSSCG00000023915
	ENSSSCG00000024109
	ENSSSCG00000024134
	ENSSSCG00000024149
	ENSSSCG00000024288
	ENSSSCG00000024325
	ENSSSCG00000024517
	ENSSSCG00000024814
	ENSSSCG00000025176
	ENSSSCG00000025188
	ENSSSCG00000025408
	ENSSSCG00000025423
	ENSSSCG00000025463
	ENSSSCG00000026129
	ENSSSCG00000026618
	ENSSSCG00000026706
	ENSSSCG00000026729
	ENSSSCG00000026850
	ENSSSCG00000026865
	ENSSSCG00000026890
	ENSSSCG00000027052
	ENSSSCG00000027157
	ENSSSCG00000027266
	ENSSSCG00000027325
	ENSSSCG00000027417
	ENSSSCG00000027466
	ENSSSCG00000028549
	ENSSSCG00000028635
	ENSSSCG00000028805
	ENSSSCG00000028905
	ENSSSCG00000029304
	ENSSSCG00000029395
	ENSSSCG00000029507
	ENSSSCG00000029944
	ENSSSCG00000030209
	ENSSSCG00000030241
	ENSSSCG00000030309
	ENSSSCG00000030362
	ENSSSCG00000030709
	ENSSSCG00000031216
	ENSSSCG00000031590
	ENSSSCG00000031856
	ENSSSCG00000032094
	ENSSSCG00000032374
	ENSSSCG00000032480
	ENSSSCG00000032580
	ENSSSCG00000032591
	ENSSSCG00000032715
	ENSSSCG00000032723
	ENSSSCG00000032777
	ENSSSCG00000032857
	ENSSSCG00000032950
	ENSSSCG00000032969
	ENSSSCG00000033009
	ENSSSCG00000033089
	ENSSSCG00000033196
	ENSSSCG00000033381
	ENSSSCG00000033388
	ENSSSCG00000033626
	ENSSSCG00000033816
	ENSSSCG00000034102
	ENSSSCG00000034192
	ENSSSCG00000034220
	ENSSSCG00000034302
	ENSSSCG00000034570
	ENSSSCG00000034802
	ENSSSCG00000034894
	ENSSSCG00000035038
	ENSSSCG00000035195
	ENSSSCG00000035400
	ENSSSCG00000035402
	ENSSSCG00000035420
	ENSSSCG00000035714
	ENSSSCG00000035875
	ENSSSCG00000036002
	ENSSSCG00000036067
	ENSSSCG00000036237
	ENSSSCG00000036360
	ENSSSCG00000036755
	ENSSSCG00000036883
	ENSSSCG00000037572
	ENSSSCG00000037598
	ENSSSCG00000037918
	ENSSSCG00000038250
	ENSSSCG00000038322
	ENSSSCG00000038384
	ENSSSCG00000038801
	ENSSSCG00000038956
	ENSSSCG00000039109
	ENSSSCG00000039244
	ENSSSCG00000039426
	ENSSSCG00000039609
	ENSSSCG00000039797
	ENSSSCG00000039875
	ENSSSCG00000039985
	ENSSSCG00000040080
	ENSSSCG00000040566
	ENSSSCG00000040631
	ENSSSCG00000040681
	ENSSSCG00000040989
	ENSSSCG00000041465
	ENSSSCG00000041558
	ENSSSCG00000042304
	ENSSSCG00000045337
	ENSSSCG00000047454
	ENSSSCG00000050029
	ENSSSCG00000051550
	ENSSSCG00000051744
