# Supplementary material for: Time-Series Clustering of lncRNA-mRNA Expression during the Adipogenic Transdifferentiation of Porcine Skeletal Muscle Satellite Cells
Source: Curr Issues Mol Biol. 2022 May 6;44(5):2038–53. doi: 10.3390/cimb44050138 (PMC9164044; doi:10.3390/cimb44050138)
Supplement: Supplementary file 1 [file cimb-44-00138-s001.zip › Supplementary Table S6. The mRNAs with down-regulated expression in profiles 4 and 7..xlsx]

## Sheet: Sheet1
Profile 4	Profile 7
ENSSSCG00000000116	ENSSSCG00000000002
ENSSSCG00000000370	ENSSSCG00000000034
ENSSSCG00000000399	ENSSSCG00000000035
ENSSSCG00000000483	ENSSSCG00000000036
ENSSSCG00000000728	ENSSSCG00000000066
ENSSSCG00000000860	ENSSSCG00000000084
ENSSSCG00000000950	ENSSSCG00000000118
ENSSSCG00000001235	ENSSSCG00000000145
ENSSSCG00000001597	ENSSSCG00000000161
ENSSSCG00000001706	ENSSSCG00000000171
ENSSSCG00000001727	ENSSSCG00000000190
ENSSSCG00000001925	ENSSSCG00000000194
ENSSSCG00000002294	ENSSSCG00000000202
ENSSSCG00000002737	ENSSSCG00000000217
ENSSSCG00000002753	ENSSSCG00000000258
ENSSSCG00000002855	ENSSSCG00000000260
ENSSSCG00000002904	ENSSSCG00000000262
ENSSSCG00000002916	ENSSSCG00000000288
ENSSSCG00000003055	ENSSSCG00000000293
ENSSSCG00000003073	ENSSSCG00000000364
ENSSSCG00000003079	ENSSSCG00000000377
ENSSSCG00000003236	ENSSSCG00000000406
ENSSSCG00000003266	ENSSSCG00000000443
ENSSSCG00000003343	ENSSSCG00000000530
ENSSSCG00000003419	ENSSSCG00000000541
ENSSSCG00000003612	ENSSSCG00000000549
ENSSSCG00000003669	ENSSSCG00000000579
ENSSSCG00000003771	ENSSSCG00000000580
ENSSSCG00000003919	ENSSSCG00000000583
ENSSSCG00000003973	ENSSSCG00000000635
ENSSSCG00000004105	ENSSSCG00000000683
ENSSSCG00000004651	ENSSSCG00000000684
ENSSSCG00000004825	ENSSSCG00000000690
ENSSSCG00000004859	ENSSSCG00000000694
ENSSSCG00000004974	ENSSSCG00000000721
ENSSSCG00000005183	ENSSSCG00000000736
ENSSSCG00000005284	ENSSSCG00000000737
ENSSSCG00000005379	ENSSSCG00000000751
ENSSSCG00000005652	ENSSSCG00000000783
ENSSSCG00000005673	ENSSSCG00000000784
ENSSSCG00000005688	ENSSSCG00000000838
ENSSSCG00000005724	ENSSSCG00000000843
ENSSSCG00000005729	ENSSSCG00000000849
ENSSSCG00000005781	ENSSSCG00000000874
ENSSSCG00000006078	ENSSSCG00000000890
ENSSSCG00000006093	ENSSSCG00000000895
ENSSSCG00000006302	ENSSSCG00000000896
ENSSSCG00000006394	ENSSSCG00000000908
ENSSSCG00000006487	ENSSSCG00000000920
ENSSSCG00000006665	ENSSSCG00000000936
ENSSSCG00000006745	ENSSSCG00000000964
ENSSSCG00000006928	ENSSSCG00000000965
ENSSSCG00000006968	ENSSSCG00000000981
ENSSSCG00000006979	ENSSSCG00000001011
ENSSSCG00000007554	ENSSSCG00000001073
ENSSSCG00000007563	ENSSSCG00000001075
ENSSSCG00000007855	ENSSSCG00000001090
ENSSSCG00000007944	ENSSSCG00000001137
ENSSSCG00000007954	ENSSSCG00000001379
ENSSSCG00000008055	ENSSSCG00000001392
ENSSSCG00000008388	ENSSSCG00000001394
ENSSSCG00000008467	ENSSSCG00000001414
ENSSSCG00000008484	ENSSSCG00000001457
ENSSSCG00000008693	ENSSSCG00000001488
ENSSSCG00000008725	ENSSSCG00000001493
ENSSSCG00000008937	ENSSSCG00000001498
ENSSSCG00000008953	ENSSSCG00000001504
ENSSSCG00000008990	ENSSSCG00000001510
ENSSSCG00000009216	ENSSSCG00000001511
ENSSSCG00000009276	ENSSSCG00000001520
ENSSSCG00000009334	ENSSSCG00000001531
ENSSSCG00000009351	ENSSSCG00000001538
ENSSSCG00000009457	ENSSSCG00000001564
ENSSSCG00000009488	ENSSSCG00000001571
ENSSSCG00000009531	ENSSSCG00000001589
ENSSSCG00000009560	ENSSSCG00000001639
ENSSSCG00000009704	ENSSSCG00000001656
ENSSSCG00000010105	ENSSSCG00000001683
ENSSSCG00000010144	ENSSSCG00000001689
ENSSSCG00000010169	ENSSSCG00000001695
ENSSSCG00000010565	ENSSSCG00000001696
ENSSSCG00000010613	ENSSSCG00000001700
ENSSSCG00000010833	ENSSSCG00000001762
ENSSSCG00000011113	ENSSSCG00000001800
ENSSSCG00000011147	ENSSSCG00000001816
ENSSSCG00000011405	ENSSSCG00000001818
ENSSSCG00000011511	ENSSSCG00000001837
ENSSSCG00000011593	ENSSSCG00000001878
ENSSSCG00000011941	ENSSSCG00000001900
ENSSSCG00000012155	ENSSSCG00000001914
ENSSSCG00000012182	ENSSSCG00000001918
ENSSSCG00000012833	ENSSSCG00000001930
ENSSSCG00000012845	ENSSSCG00000001934
ENSSSCG00000012968	ENSSSCG00000001938
ENSSSCG00000012982	ENSSSCG00000001959
ENSSSCG00000013065	ENSSSCG00000001977
ENSSSCG00000013403	ENSSSCG00000001987
ENSSSCG00000013545	ENSSSCG00000001988
ENSSSCG00000013897	ENSSSCG00000002009
ENSSSCG00000013990	ENSSSCG00000002040
ENSSSCG00000014017	ENSSSCG00000002143
ENSSSCG00000014307	ENSSSCG00000002281
ENSSSCG00000014366	ENSSSCG00000002305
ENSSSCG00000014825	ENSSSCG00000002332
ENSSSCG00000015091	ENSSSCG00000002351
ENSSSCG00000015140	ENSSSCG00000002380
ENSSSCG00000015232	ENSSSCG00000002389
ENSSSCG00000015425	ENSSSCG00000002400
ENSSSCG00000015524	ENSSSCG00000002410
ENSSSCG00000015525	ENSSSCG00000002433
ENSSSCG00000015556	ENSSSCG00000002449
ENSSSCG00000015570	ENSSSCG00000002459
ENSSSCG00000015644	ENSSSCG00000002479
ENSSSCG00000015729	ENSSSCG00000002505
ENSSSCG00000015986	ENSSSCG00000002535
ENSSSCG00000016044	ENSSSCG00000002546
ENSSSCG00000016061	ENSSSCG00000002559
ENSSSCG00000016170	ENSSSCG00000002622
ENSSSCG00000016233	ENSSSCG00000002650
ENSSSCG00000016285	ENSSSCG00000002651
ENSSSCG00000016441	ENSSSCG00000002658
ENSSSCG00000016461	ENSSSCG00000002712
ENSSSCG00000016464	ENSSSCG00000002782
ENSSSCG00000016562	ENSSSCG00000002787
ENSSSCG00000016835	ENSSSCG00000002815
ENSSSCG00000016855	ENSSSCG00000002822
ENSSSCG00000016868	ENSSSCG00000002847
ENSSSCG00000016982	ENSSSCG00000002854
ENSSSCG00000016998	ENSSSCG00000002860
ENSSSCG00000017140	ENSSSCG00000002875
ENSSSCG00000017197	ENSSSCG00000002926
ENSSSCG00000017259	ENSSSCG00000002952
ENSSSCG00000017466	ENSSSCG00000002980
ENSSSCG00000017957	ENSSSCG00000002998
ENSSSCG00000017968	ENSSSCG00000003015
ENSSSCG00000017971	ENSSSCG00000003047
ENSSSCG00000018051	ENSSSCG00000003066
ENSSSCG00000020970	ENSSSCG00000003069
ENSSSCG00000021411	ENSSSCG00000003089
ENSSSCG00000021597	ENSSSCG00000003111
ENSSSCG00000021663	ENSSSCG00000003128
ENSSSCG00000021698	ENSSSCG00000003134
ENSSSCG00000021750	ENSSSCG00000003152
ENSSSCG00000021874	ENSSSCG00000003189
ENSSSCG00000021911	ENSSSCG00000003216
ENSSSCG00000022283	ENSSSCG00000003219
ENSSSCG00000022370	ENSSSCG00000003282
ENSSSCG00000022784	ENSSSCG00000003341
ENSSSCG00000023028	ENSSSCG00000003376
ENSSSCG00000023105	ENSSSCG00000003377
ENSSSCG00000023818	ENSSSCG00000003403
ENSSSCG00000023955	ENSSSCG00000003473
ENSSSCG00000024060	ENSSSCG00000003481
ENSSSCG00000024417	ENSSSCG00000003493
ENSSSCG00000024496	ENSSSCG00000003520
ENSSSCG00000024687	ENSSSCG00000003549
ENSSSCG00000024892	ENSSSCG00000003552
ENSSSCG00000024938	ENSSSCG00000003566
ENSSSCG00000025027	ENSSSCG00000003582
ENSSSCG00000025306	ENSSSCG00000003583
ENSSSCG00000025488	ENSSSCG00000003592
ENSSSCG00000025588	ENSSSCG00000003610
ENSSSCG00000026103	ENSSSCG00000003613
ENSSSCG00000026527	ENSSSCG00000003632
ENSSSCG00000026547	ENSSSCG00000003637
ENSSSCG00000026784	ENSSSCG00000003645
ENSSSCG00000026812	ENSSSCG00000003680
ENSSSCG00000026864	ENSSSCG00000003684
ENSSSCG00000027060	ENSSSCG00000003690
ENSSSCG00000027070	ENSSSCG00000003691
ENSSSCG00000027100	ENSSSCG00000003701
ENSSSCG00000027121	ENSSSCG00000003708
ENSSSCG00000027251	ENSSSCG00000003709
ENSSSCG00000027478	ENSSSCG00000003722
ENSSSCG00000027506	ENSSSCG00000003762
ENSSSCG00000027676	ENSSSCG00000003789
ENSSSCG00000028485	ENSSSCG00000003795
ENSSSCG00000028696	ENSSSCG00000003807
ENSSSCG00000029039	ENSSSCG00000003818
ENSSSCG00000029158	ENSSSCG00000003820
ENSSSCG00000029311	ENSSSCG00000003849
ENSSSCG00000029573	ENSSSCG00000003861
ENSSSCG00000029590	ENSSSCG00000003876
ENSSSCG00000029803	ENSSSCG00000003905
ENSSSCG00000030225	ENSSSCG00000003913
ENSSSCG00000030672	ENSSSCG00000003914
ENSSSCG00000031023	ENSSSCG00000003918
ENSSSCG00000031083	ENSSSCG00000003931
ENSSSCG00000031118	ENSSSCG00000003943
ENSSSCG00000031121	ENSSSCG00000003949
ENSSSCG00000031713	ENSSSCG00000003976
ENSSSCG00000031860	ENSSSCG00000003983
ENSSSCG00000031954	ENSSSCG00000004048
ENSSSCG00000032053	ENSSSCG00000004058
ENSSSCG00000032141	ENSSSCG00000004090
ENSSSCG00000032434	ENSSSCG00000004092
ENSSSCG00000032710	ENSSSCG00000004096
ENSSSCG00000032735	ENSSSCG00000004103
ENSSSCG00000032956	ENSSSCG00000004139
ENSSSCG00000033041	ENSSSCG00000004145
ENSSSCG00000033516	ENSSSCG00000004150
ENSSSCG00000033566	ENSSSCG00000004164
ENSSSCG00000033634	ENSSSCG00000004166
ENSSSCG00000033682	ENSSSCG00000004170
ENSSSCG00000033735	ENSSSCG00000004179
ENSSSCG00000033741	ENSSSCG00000004201
ENSSSCG00000033786	ENSSSCG00000004220
ENSSSCG00000033815	ENSSSCG00000004222
ENSSSCG00000033920	ENSSSCG00000004224
ENSSSCG00000033926	ENSSSCG00000004241
ENSSSCG00000034293	ENSSSCG00000004245
ENSSSCG00000034350	ENSSSCG00000004291
ENSSSCG00000034716	ENSSSCG00000004294
ENSSSCG00000034767	ENSSSCG00000004367
ENSSSCG00000034858	ENSSSCG00000004371
ENSSSCG00000034876	ENSSSCG00000004374
ENSSSCG00000035082	ENSSSCG00000004392
ENSSSCG00000035715	ENSSSCG00000004393
ENSSSCG00000035908	ENSSSCG00000004434
ENSSSCG00000035973	ENSSSCG00000004458
ENSSSCG00000035995	ENSSSCG00000004466
ENSSSCG00000036160	ENSSSCG00000004485
ENSSSCG00000036322	ENSSSCG00000004498
ENSSSCG00000036555	ENSSSCG00000004528
ENSSSCG00000036592	ENSSSCG00000004530
ENSSSCG00000036787	ENSSSCG00000004531
ENSSSCG00000036941	ENSSSCG00000004535
ENSSSCG00000037185	ENSSSCG00000004542
ENSSSCG00000037645	ENSSSCG00000004548
ENSSSCG00000037663	ENSSSCG00000004588
ENSSSCG00000037732	ENSSSCG00000004600
ENSSSCG00000037779	ENSSSCG00000004612
ENSSSCG00000037920	ENSSSCG00000004620
ENSSSCG00000038013	ENSSSCG00000004622
ENSSSCG00000038067	ENSSSCG00000004657
ENSSSCG00000038185	ENSSSCG00000004661
ENSSSCG00000038202	ENSSSCG00000004695
ENSSSCG00000038234	ENSSSCG00000004700
ENSSSCG00000038440	ENSSSCG00000004705
ENSSSCG00000038602	ENSSSCG00000004744
ENSSSCG00000038766	ENSSSCG00000004750
ENSSSCG00000039013	ENSSSCG00000004759
ENSSSCG00000039360	ENSSSCG00000004766
ENSSSCG00000039372	ENSSSCG00000004782
ENSSSCG00000039419	ENSSSCG00000004849
ENSSSCG00000039745	ENSSSCG00000004884
ENSSSCG00000039882	ENSSSCG00000004902
ENSSSCG00000039946	ENSSSCG00000004963
ENSSSCG00000040031	ENSSSCG00000004969
ENSSSCG00000040401	ENSSSCG00000005002
ENSSSCG00000040650	ENSSSCG00000005008
ENSSSCG00000040725	ENSSSCG00000005047
ENSSSCG00000040961	ENSSSCG00000005052
ENSSSCG00000047247	ENSSSCG00000005056
ENSSSCG00000048448	ENSSSCG00000005072
ENSSSCG00000048507	ENSSSCG00000005090
ENSSSCG00000049158	ENSSSCG00000005135
ENSSSCG00000049515	ENSSSCG00000005167
	ENSSSCG00000005186
	ENSSSCG00000005199
	ENSSSCG00000005201
	ENSSSCG00000005203
	ENSSSCG00000005215
	ENSSSCG00000005250
	ENSSSCG00000005277
	ENSSSCG00000005291
	ENSSSCG00000005300
	ENSSSCG00000005301
	ENSSSCG00000005344
	ENSSSCG00000005352
	ENSSSCG00000005358
	ENSSSCG00000005373
	ENSSSCG00000005375
	ENSSSCG00000005391
	ENSSSCG00000005403
	ENSSSCG00000005453
	ENSSSCG00000005510
	ENSSSCG00000005596
	ENSSSCG00000005601
	ENSSSCG00000005604
	ENSSSCG00000005614
	ENSSSCG00000005651
	ENSSSCG00000005656
	ENSSSCG00000005657
	ENSSSCG00000005662
	ENSSSCG00000005680
	ENSSSCG00000005704
	ENSSSCG00000005768
	ENSSSCG00000005777
	ENSSSCG00000005786
	ENSSSCG00000005848
	ENSSSCG00000005944
	ENSSSCG00000005967
	ENSSSCG00000005992
	ENSSSCG00000005995
	ENSSSCG00000006024
	ENSSSCG00000006037
	ENSSSCG00000006051
	ENSSSCG00000006062
	ENSSSCG00000006073
	ENSSSCG00000006079
	ENSSSCG00000006087
	ENSSSCG00000006095
	ENSSSCG00000006101
	ENSSSCG00000006105
	ENSSSCG00000006120
	ENSSSCG00000006138
	ENSSSCG00000006145
	ENSSSCG00000006156
	ENSSSCG00000006160
	ENSSSCG00000006162
	ENSSSCG00000006175
	ENSSSCG00000006176
	ENSSSCG00000006183
	ENSSSCG00000006186
	ENSSSCG00000006203
	ENSSSCG00000006219
	ENSSSCG00000006273
	ENSSSCG00000006296
	ENSSSCG00000006309
	ENSSSCG00000006333
	ENSSSCG00000006336
	ENSSSCG00000006354
	ENSSSCG00000006366
	ENSSSCG00000006372
	ENSSSCG00000006390
	ENSSSCG00000006395
	ENSSSCG00000006400
	ENSSSCG00000006468
	ENSSSCG00000006472
	ENSSSCG00000006474
	ENSSSCG00000006475
	ENSSSCG00000006481
	ENSSSCG00000006493
	ENSSSCG00000006496
	ENSSSCG00000006506
	ENSSSCG00000006524
	ENSSSCG00000006526
	ENSSSCG00000006552
	ENSSSCG00000006556
	ENSSSCG00000006610
	ENSSSCG00000006612
	ENSSSCG00000006644
	ENSSSCG00000006664
	ENSSSCG00000006697
	ENSSSCG00000006703
	ENSSSCG00000006733
	ENSSSCG00000006743
	ENSSSCG00000006748
	ENSSSCG00000006764
	ENSSSCG00000006777
	ENSSSCG00000006790
	ENSSSCG00000006811
	ENSSSCG00000006830
	ENSSSCG00000006831
	ENSSSCG00000006848
	ENSSSCG00000006850
	ENSSSCG00000006852
	ENSSSCG00000006865
	ENSSSCG00000006885
	ENSSSCG00000006887
	ENSSSCG00000006893
	ENSSSCG00000006917
	ENSSSCG00000006958
	ENSSSCG00000006982
	ENSSSCG00000007026
	ENSSSCG00000007027
	ENSSSCG00000007058
	ENSSSCG00000007061
	ENSSSCG00000007084
	ENSSSCG00000007089
	ENSSSCG00000007130
	ENSSSCG00000007140
	ENSSSCG00000007187
	ENSSSCG00000007188
	ENSSSCG00000007232
	ENSSSCG00000007235
	ENSSSCG00000007268
	ENSSSCG00000007278
	ENSSSCG00000007282
	ENSSSCG00000007338
	ENSSSCG00000007351
	ENSSSCG00000007381
	ENSSSCG00000007423
	ENSSSCG00000007472
	ENSSSCG00000007476
	ENSSSCG00000007488
	ENSSSCG00000007490
	ENSSSCG00000007493
	ENSSSCG00000007525
	ENSSSCG00000007541
	ENSSSCG00000007585
	ENSSSCG00000007586
	ENSSSCG00000007609
	ENSSSCG00000007669
	ENSSSCG00000007708
	ENSSSCG00000007715
	ENSSSCG00000007719
	ENSSSCG00000007808
	ENSSSCG00000007917
	ENSSSCG00000008001
	ENSSSCG00000008019
	ENSSSCG00000008021
	ENSSSCG00000008068
	ENSSSCG00000008070
	ENSSSCG00000008089
	ENSSSCG00000008125
	ENSSSCG00000008143
	ENSSSCG00000008147
	ENSSSCG00000008181
	ENSSSCG00000008239
	ENSSSCG00000008259
	ENSSSCG00000008262
	ENSSSCG00000008265
	ENSSSCG00000008282
	ENSSSCG00000008287
	ENSSSCG00000008289
	ENSSSCG00000008298
	ENSSSCG00000008303
	ENSSSCG00000008305
	ENSSSCG00000008352
	ENSSSCG00000008357
	ENSSSCG00000008358
	ENSSSCG00000008383
	ENSSSCG00000008395
	ENSSSCG00000008415
	ENSSSCG00000008427
	ENSSSCG00000008428
	ENSSSCG00000008433
	ENSSSCG00000008440
	ENSSSCG00000008447
	ENSSSCG00000008497
	ENSSSCG00000008512
	ENSSSCG00000008516
	ENSSSCG00000008524
	ENSSSCG00000008535
	ENSSSCG00000008578
	ENSSSCG00000008586
	ENSSSCG00000008601
	ENSSSCG00000008613
	ENSSSCG00000008619
	ENSSSCG00000008633
	ENSSSCG00000008638
	ENSSSCG00000008677
	ENSSSCG00000008678
	ENSSSCG00000008682
	ENSSSCG00000008710
	ENSSSCG00000008712
	ENSSSCG00000008729
	ENSSSCG00000008756
	ENSSSCG00000008771
	ENSSSCG00000008772
	ENSSSCG00000008812
	ENSSSCG00000008816
	ENSSSCG00000008832
	ENSSSCG00000008867
	ENSSSCG00000008887
	ENSSSCG00000008900
	ENSSSCG00000008903
	ENSSSCG00000008924
	ENSSSCG00000008943
	ENSSSCG00000008963
	ENSSSCG00000009012
	ENSSSCG00000009035
	ENSSSCG00000009043
	ENSSSCG00000009061
	ENSSSCG00000009062
	ENSSSCG00000009071
	ENSSSCG00000009079
	ENSSSCG00000009093
	ENSSSCG00000009106
	ENSSSCG00000009123
	ENSSSCG00000009137
	ENSSSCG00000009141
	ENSSSCG00000009178
	ENSSSCG00000009217
	ENSSSCG00000009220
	ENSSSCG00000009238
	ENSSSCG00000009242
	ENSSSCG00000009327
	ENSSSCG00000009335
	ENSSSCG00000009349
	ENSSSCG00000009358
	ENSSSCG00000009377
	ENSSSCG00000009389
	ENSSSCG00000009396
	ENSSSCG00000009397
	ENSSSCG00000009448
	ENSSSCG00000009553
	ENSSSCG00000009580
	ENSSSCG00000009589
	ENSSSCG00000009595
	ENSSSCG00000009617
	ENSSSCG00000009625
	ENSSSCG00000009627
	ENSSSCG00000009670
	ENSSSCG00000009683
	ENSSSCG00000009699
	ENSSSCG00000009705
	ENSSSCG00000009709
	ENSSSCG00000009716
	ENSSSCG00000009722
	ENSSSCG00000009746
	ENSSSCG00000009747
	ENSSSCG00000009775
	ENSSSCG00000009788
	ENSSSCG00000009821
	ENSSSCG00000009822
	ENSSSCG00000009823
	ENSSSCG00000009839
	ENSSSCG00000009853
	ENSSSCG00000009854
	ENSSSCG00000009938
	ENSSSCG00000009944
	ENSSSCG00000009967
	ENSSSCG00000009974
	ENSSSCG00000009979
	ENSSSCG00000010012
	ENSSSCG00000010046
	ENSSSCG00000010058
	ENSSSCG00000010067
	ENSSSCG00000010081
	ENSSSCG00000010158
	ENSSSCG00000010161
	ENSSSCG00000010166
	ENSSSCG00000010214
	ENSSSCG00000010238
	ENSSSCG00000010240
	ENSSSCG00000010248
	ENSSSCG00000010261
	ENSSSCG00000010290
	ENSSSCG00000010299
	ENSSSCG00000010311
	ENSSSCG00000010315
	ENSSSCG00000010320
	ENSSSCG00000010381
	ENSSSCG00000010437
	ENSSSCG00000010473
	ENSSSCG00000010476
	ENSSSCG00000010477
	ENSSSCG00000010486
	ENSSSCG00000010517
	ENSSSCG00000010568
	ENSSSCG00000010585
	ENSSSCG00000010608
	ENSSSCG00000010683
	ENSSSCG00000010687
	ENSSSCG00000010688
	ENSSSCG00000010700
	ENSSSCG00000010702
	ENSSSCG00000010726
	ENSSSCG00000010759
	ENSSSCG00000010772
	ENSSSCG00000010774
	ENSSSCG00000010801
	ENSSSCG00000010802
	ENSSSCG00000010821
	ENSSSCG00000010822
	ENSSSCG00000010862
	ENSSSCG00000010865
	ENSSSCG00000010876
	ENSSSCG00000010896
	ENSSSCG00000010912
	ENSSSCG00000010957
	ENSSSCG00000010960
	ENSSSCG00000010972
	ENSSSCG00000010984
	ENSSSCG00000011003
	ENSSSCG00000011027
	ENSSSCG00000011033
	ENSSSCG00000011048
	ENSSSCG00000011051
	ENSSSCG00000011056
	ENSSSCG00000011065
	ENSSSCG00000011101
	ENSSSCG00000011111
	ENSSSCG00000011158
	ENSSSCG00000011194
	ENSSSCG00000011229
	ENSSSCG00000011230
	ENSSSCG00000011233
	ENSSSCG00000011253
	ENSSSCG00000011336
	ENSSSCG00000011355
	ENSSSCG00000011357
	ENSSSCG00000011399
	ENSSSCG00000011402
	ENSSSCG00000011410
	ENSSSCG00000011426
	ENSSSCG00000011437
	ENSSSCG00000011455
	ENSSSCG00000011471
	ENSSSCG00000011494
	ENSSSCG00000011504
	ENSSSCG00000011516
	ENSSSCG00000011542
	ENSSSCG00000011563
	ENSSSCG00000011601
	ENSSSCG00000011610
	ENSSSCG00000011611
	ENSSSCG00000011620
	ENSSSCG00000011624
	ENSSSCG00000011642
	ENSSSCG00000011663
	ENSSSCG00000011714
	ENSSSCG00000011720
	ENSSSCG00000011732
	ENSSSCG00000011762
	ENSSSCG00000011804
	ENSSSCG00000011893
	ENSSSCG00000011933
	ENSSSCG00000011961
	ENSSSCG00000011977
	ENSSSCG00000012001
	ENSSSCG00000012007
	ENSSSCG00000012034
	ENSSSCG00000012056
	ENSSSCG00000012136
	ENSSSCG00000012171
	ENSSSCG00000012172
	ENSSSCG00000012174
	ENSSSCG00000012249
	ENSSSCG00000012277
	ENSSSCG00000012307
	ENSSSCG00000012315
	ENSSSCG00000012332
	ENSSSCG00000012375
	ENSSSCG00000012377
	ENSSSCG00000012425
	ENSSSCG00000012440
	ENSSSCG00000012490
	ENSSSCG00000012548
	ENSSSCG00000012557
	ENSSSCG00000012560
	ENSSSCG00000012581
	ENSSSCG00000012619
	ENSSSCG00000012621
	ENSSSCG00000012698
	ENSSSCG00000012705
	ENSSSCG00000012724
	ENSSSCG00000012767
	ENSSSCG00000012811
	ENSSSCG00000012840
	ENSSSCG00000012847
	ENSSSCG00000012856
	ENSSSCG00000012857
	ENSSSCG00000012871
	ENSSSCG00000012902
	ENSSSCG00000012904
	ENSSSCG00000012913
	ENSSSCG00000012950
	ENSSSCG00000012955
	ENSSSCG00000012961
	ENSSSCG00000012965
	ENSSSCG00000012966
	ENSSSCG00000012980
	ENSSSCG00000012988
	ENSSSCG00000013008
	ENSSSCG00000013033
	ENSSSCG00000013034
	ENSSSCG00000013042
	ENSSSCG00000013045
	ENSSSCG00000013110
	ENSSSCG00000013147
	ENSSSCG00000013227
	ENSSSCG00000013243
	ENSSSCG00000013249
	ENSSSCG00000013297
	ENSSSCG00000013307
	ENSSSCG00000013318
	ENSSSCG00000013327
	ENSSSCG00000013336
	ENSSSCG00000013349
	ENSSSCG00000013352
	ENSSSCG00000013366
	ENSSSCG00000013380
	ENSSSCG00000013389
	ENSSSCG00000013391
	ENSSSCG00000013395
	ENSSSCG00000013397
	ENSSSCG00000013401
	ENSSSCG00000013421
	ENSSSCG00000013429
	ENSSSCG00000013499
	ENSSSCG00000013592
	ENSSSCG00000013602
	ENSSSCG00000013618
	ENSSSCG00000013643
	ENSSSCG00000013648
	ENSSSCG00000013659
	ENSSSCG00000013746
	ENSSSCG00000013747
	ENSSSCG00000013751
	ENSSSCG00000013766
	ENSSSCG00000013767
	ENSSSCG00000013772
	ENSSSCG00000013829
	ENSSSCG00000013849
	ENSSSCG00000013875
	ENSSSCG00000013880
	ENSSSCG00000013883
	ENSSSCG00000013901
	ENSSSCG00000013991
	ENSSSCG00000014031
	ENSSSCG00000014076
	ENSSSCG00000014097
	ENSSSCG00000014146
	ENSSSCG00000014248
	ENSSSCG00000014274
	ENSSSCG00000014283
	ENSSSCG00000014285
	ENSSSCG00000014292
	ENSSSCG00000014296
	ENSSSCG00000014302
	ENSSSCG00000014316
	ENSSSCG00000014321
	ENSSSCG00000014325
	ENSSSCG00000014326
	ENSSSCG00000014329
	ENSSSCG00000014349
	ENSSSCG00000014387
	ENSSSCG00000014411
	ENSSSCG00000014431
	ENSSSCG00000014448
	ENSSSCG00000014568
	ENSSSCG00000014791
	ENSSSCG00000014806
	ENSSSCG00000014819
	ENSSSCG00000014829
	ENSSSCG00000014884
	ENSSSCG00000014898
	ENSSSCG00000014899
	ENSSSCG00000014961
	ENSSSCG00000014965
	ENSSSCG00000015009
	ENSSSCG00000015010
	ENSSSCG00000015037
	ENSSSCG00000015045
	ENSSSCG00000015056
	ENSSSCG00000015083
	ENSSSCG00000015106
	ENSSSCG00000015110
	ENSSSCG00000015136
	ENSSSCG00000015214
	ENSSSCG00000015256
	ENSSSCG00000015273
	ENSSSCG00000015287
	ENSSSCG00000015302
	ENSSSCG00000015305
	ENSSSCG00000015322
	ENSSSCG00000015353
	ENSSSCG00000015379
	ENSSSCG00000015380
	ENSSSCG00000015396
	ENSSSCG00000015398
	ENSSSCG00000015403
	ENSSSCG00000015428
	ENSSSCG00000015433
	ENSSSCG00000015453
	ENSSSCG00000015492
	ENSSSCG00000015513
	ENSSSCG00000015519
	ENSSSCG00000015581
	ENSSSCG00000015586
	ENSSSCG00000015593
	ENSSSCG00000015600
	ENSSSCG00000015604
	ENSSSCG00000015707
	ENSSSCG00000015710
	ENSSSCG00000015720
	ENSSSCG00000015734
	ENSSSCG00000015756
	ENSSSCG00000015770
	ENSSSCG00000015785
	ENSSSCG00000015840
	ENSSSCG00000015844
	ENSSSCG00000015878
	ENSSSCG00000015886
	ENSSSCG00000015892
	ENSSSCG00000015906
	ENSSSCG00000015924
	ENSSSCG00000015938
	ENSSSCG00000015948
	ENSSSCG00000015949
	ENSSSCG00000015952
	ENSSSCG00000015955
	ENSSSCG00000015960
	ENSSSCG00000015961
	ENSSSCG00000015988
	ENSSSCG00000016166
	ENSSSCG00000016173
	ENSSSCG00000016185
	ENSSSCG00000016237
	ENSSSCG00000016270
	ENSSSCG00000016279
	ENSSSCG00000016295
	ENSSSCG00000016314
	ENSSSCG00000016337
	ENSSSCG00000016376
	ENSSSCG00000016406
	ENSSSCG00000016488
	ENSSSCG00000016548
	ENSSSCG00000016614
	ENSSSCG00000016620
	ENSSSCG00000016628
	ENSSSCG00000016629
	ENSSSCG00000016658
	ENSSSCG00000016677
	ENSSSCG00000016687
	ENSSSCG00000016714
	ENSSSCG00000016734
	ENSSSCG00000016737
	ENSSSCG00000016738
	ENSSSCG00000016744
	ENSSSCG00000016750
	ENSSSCG00000016758
	ENSSSCG00000016784
	ENSSSCG00000016799
	ENSSSCG00000016882
	ENSSSCG00000016884
	ENSSSCG00000016900
	ENSSSCG00000016902
	ENSSSCG00000016919
	ENSSSCG00000016942
	ENSSSCG00000016943
	ENSSSCG00000016970
	ENSSSCG00000017015
	ENSSSCG00000017022
	ENSSSCG00000017032
	ENSSSCG00000017054
	ENSSSCG00000017065
	ENSSSCG00000017089
	ENSSSCG00000017106
	ENSSSCG00000017137
	ENSSSCG00000017206
	ENSSSCG00000017213
	ENSSSCG00000017268
	ENSSSCG00000017290
	ENSSSCG00000017297
	ENSSSCG00000017308
	ENSSSCG00000017364
	ENSSSCG00000017367
	ENSSSCG00000017379
	ENSSSCG00000017396
	ENSSSCG00000017471
	ENSSSCG00000017473
	ENSSSCG00000017510
	ENSSSCG00000017578
	ENSSSCG00000017630
	ENSSSCG00000017640
	ENSSSCG00000017642
	ENSSSCG00000017671
	ENSSSCG00000017705
	ENSSSCG00000017788
	ENSSSCG00000017869
	ENSSSCG00000017890
	ENSSSCG00000017893
	ENSSSCG00000017900
	ENSSSCG00000017904
	ENSSSCG00000017907
	ENSSSCG00000017913
	ENSSSCG00000017918
	ENSSSCG00000017980
	ENSSSCG00000020666
	ENSSSCG00000020736
	ENSSSCG00000020783
	ENSSSCG00000020808
	ENSSSCG00000020856
	ENSSSCG00000020858
	ENSSSCG00000020931
	ENSSSCG00000021007
	ENSSSCG00000021067
	ENSSSCG00000021084
	ENSSSCG00000021118
	ENSSSCG00000021129
	ENSSSCG00000021132
	ENSSSCG00000021145
	ENSSSCG00000021161
	ENSSSCG00000021205
	ENSSSCG00000021220
	ENSSSCG00000021232
	ENSSSCG00000021307
	ENSSSCG00000021309
	ENSSSCG00000021325
	ENSSSCG00000021383
	ENSSSCG00000021464
	ENSSSCG00000021475
	ENSSSCG00000021494
	ENSSSCG00000021560
	ENSSSCG00000021620
	ENSSSCG00000021652
	ENSSSCG00000021746
	ENSSSCG00000021774
	ENSSSCG00000021834
	ENSSSCG00000021871
	ENSSSCG00000021890
	ENSSSCG00000021893
	ENSSSCG00000021973
	ENSSSCG00000021988
	ENSSSCG00000022026
	ENSSSCG00000022064
	ENSSSCG00000022073
	ENSSSCG00000022091
	ENSSSCG00000022140
	ENSSSCG00000022149
	ENSSSCG00000022155
	ENSSSCG00000022159
	ENSSSCG00000022162
	ENSSSCG00000022168
	ENSSSCG00000022175
	ENSSSCG00000022202
	ENSSSCG00000022230
	ENSSSCG00000022240
	ENSSSCG00000022289
	ENSSSCG00000022318
	ENSSSCG00000022331
	ENSSSCG00000022333
	ENSSSCG00000022343
	ENSSSCG00000022345
	ENSSSCG00000022351
	ENSSSCG00000022353
	ENSSSCG00000022398
	ENSSSCG00000022404
	ENSSSCG00000022545
	ENSSSCG00000022575
	ENSSSCG00000022611
	ENSSSCG00000022647
	ENSSSCG00000022649
	ENSSSCG00000022722
	ENSSSCG00000022725
	ENSSSCG00000022726
	ENSSSCG00000022742
	ENSSSCG00000022833
	ENSSSCG00000022864
	ENSSSCG00000022945
	ENSSSCG00000023050
	ENSSSCG00000023062
	ENSSSCG00000023078
	ENSSSCG00000023133
	ENSSSCG00000023160
	ENSSSCG00000023165
	ENSSSCG00000023229
	ENSSSCG00000023255
	ENSSSCG00000023272
	ENSSSCG00000023298
	ENSSSCG00000023315
	ENSSSCG00000023318
	ENSSSCG00000023351
	ENSSSCG00000023366
	ENSSSCG00000023377
	ENSSSCG00000023467
	ENSSSCG00000023482
	ENSSSCG00000023562
	ENSSSCG00000023618
	ENSSSCG00000023709
	ENSSSCG00000023743
	ENSSSCG00000023760
	ENSSSCG00000023761
	ENSSSCG00000023776
	ENSSSCG00000023783
	ENSSSCG00000023784
	ENSSSCG00000023788
	ENSSSCG00000023803
	ENSSSCG00000023829
	ENSSSCG00000023857
	ENSSSCG00000023873
	ENSSSCG00000023912
	ENSSSCG00000023933
	ENSSSCG00000024027
	ENSSSCG00000024059
	ENSSSCG00000024070
	ENSSSCG00000024125
	ENSSSCG00000024126
	ENSSSCG00000024145
	ENSSSCG00000024158
	ENSSSCG00000024206
	ENSSSCG00000024222
	ENSSSCG00000024245
	ENSSSCG00000024254
	ENSSSCG00000024259
	ENSSSCG00000024279
	ENSSSCG00000024351
	ENSSSCG00000024385
	ENSSSCG00000024419
	ENSSSCG00000024444
	ENSSSCG00000024591
	ENSSSCG00000024623
	ENSSSCG00000024628
	ENSSSCG00000024636
	ENSSSCG00000024672
	ENSSSCG00000024676
	ENSSSCG00000024692
	ENSSSCG00000024693
	ENSSSCG00000024696
	ENSSSCG00000024750
	ENSSSCG00000024776
	ENSSSCG00000024789
	ENSSSCG00000024800
	ENSSSCG00000024802
	ENSSSCG00000024810
	ENSSSCG00000024818
	ENSSSCG00000025108
	ENSSSCG00000025116
	ENSSSCG00000025120
	ENSSSCG00000025160
	ENSSSCG00000025203
	ENSSSCG00000025238
	ENSSSCG00000025321
	ENSSSCG00000025410
	ENSSSCG00000025499
	ENSSSCG00000025534
	ENSSSCG00000025564
	ENSSSCG00000025565
	ENSSSCG00000025589
	ENSSSCG00000025631
	ENSSSCG00000025672
	ENSSSCG00000025698
	ENSSSCG00000025708
	ENSSSCG00000025741
	ENSSSCG00000025766
	ENSSSCG00000025768
	ENSSSCG00000025783
	ENSSSCG00000025821
	ENSSSCG00000025965
	ENSSSCG00000025981
	ENSSSCG00000025996
	ENSSSCG00000026064
	ENSSSCG00000026116
	ENSSSCG00000026158
	ENSSSCG00000026181
	ENSSSCG00000026246
	ENSSSCG00000026257
	ENSSSCG00000026264
	ENSSSCG00000026301
	ENSSSCG00000026302
	ENSSSCG00000026326
	ENSSSCG00000026339
	ENSSSCG00000026455
	ENSSSCG00000026472
	ENSSSCG00000026499
	ENSSSCG00000026552
	ENSSSCG00000026617
	ENSSSCG00000026713
	ENSSSCG00000026761
	ENSSSCG00000026772
	ENSSSCG00000026842
	ENSSSCG00000026900
	ENSSSCG00000026969
	ENSSSCG00000027017
	ENSSSCG00000027024
	ENSSSCG00000027130
	ENSSSCG00000027135
	ENSSSCG00000027147
	ENSSSCG00000027176
	ENSSSCG00000027365
	ENSSSCG00000027486
	ENSSSCG00000027556
	ENSSSCG00000027790
	ENSSSCG00000027872
	ENSSSCG00000027991
	ENSSSCG00000028019
	ENSSSCG00000028060
	ENSSSCG00000028117
	ENSSSCG00000028135
	ENSSSCG00000028149
	ENSSSCG00000028210
	ENSSSCG00000028227
	ENSSSCG00000028288
	ENSSSCG00000028346
	ENSSSCG00000028355
	ENSSSCG00000028397
	ENSSSCG00000028446
	ENSSSCG00000028492
	ENSSSCG00000028504
	ENSSSCG00000028509
	ENSSSCG00000028523
	ENSSSCG00000028558
	ENSSSCG00000028623
	ENSSSCG00000028679
	ENSSSCG00000028720
	ENSSSCG00000028748
	ENSSSCG00000028806
	ENSSSCG00000028821
	ENSSSCG00000028840
	ENSSSCG00000028865
	ENSSSCG00000028883
	ENSSSCG00000028911
	ENSSSCG00000028949
	ENSSSCG00000028981
	ENSSSCG00000029005
	ENSSSCG00000029077
	ENSSSCG00000029097
	ENSSSCG00000029200
	ENSSSCG00000029230
	ENSSSCG00000029264
	ENSSSCG00000029284
	ENSSSCG00000029326
	ENSSSCG00000029347
	ENSSSCG00000029393
	ENSSSCG00000029411
	ENSSSCG00000029419
	ENSSSCG00000029456
	ENSSSCG00000029460
	ENSSSCG00000029474
	ENSSSCG00000029482
	ENSSSCG00000029484
	ENSSSCG00000029509
	ENSSSCG00000029519
	ENSSSCG00000029621
	ENSSSCG00000029656
	ENSSSCG00000029774
	ENSSSCG00000029778
	ENSSSCG00000029838
	ENSSSCG00000029874
	ENSSSCG00000030049
	ENSSSCG00000030122
	ENSSSCG00000030149
	ENSSSCG00000030177
	ENSSSCG00000030260
	ENSSSCG00000030262
	ENSSSCG00000030278
	ENSSSCG00000030289
	ENSSSCG00000030295
	ENSSSCG00000030337
	ENSSSCG00000030369
	ENSSSCG00000030373
	ENSSSCG00000030386
	ENSSSCG00000030469
	ENSSSCG00000030478
	ENSSSCG00000030484
	ENSSSCG00000030497
	ENSSSCG00000030510
	ENSSSCG00000030565
	ENSSSCG00000030632
	ENSSSCG00000030642
	ENSSSCG00000030781
	ENSSSCG00000030798
	ENSSSCG00000030820
	ENSSSCG00000030906
	ENSSSCG00000030998
	ENSSSCG00000031011
	ENSSSCG00000031033
	ENSSSCG00000031076
	ENSSSCG00000031115
	ENSSSCG00000031117
	ENSSSCG00000031132
	ENSSSCG00000031170
	ENSSSCG00000031182
	ENSSSCG00000031244
	ENSSSCG00000031302
	ENSSSCG00000031361
	ENSSSCG00000031429
	ENSSSCG00000031487
	ENSSSCG00000031492
	ENSSSCG00000031509
	ENSSSCG00000031513
	ENSSSCG00000031514
	ENSSSCG00000031600
	ENSSSCG00000031615
	ENSSSCG00000031659
	ENSSSCG00000031741
	ENSSSCG00000031746
	ENSSSCG00000031751
	ENSSSCG00000031789
	ENSSSCG00000031800
	ENSSSCG00000031847
	ENSSSCG00000031903
	ENSSSCG00000031955
	ENSSSCG00000031981
	ENSSSCG00000031991
	ENSSSCG00000032007
	ENSSSCG00000032010
	ENSSSCG00000032015
	ENSSSCG00000032059
	ENSSSCG00000032154
	ENSSSCG00000032164
	ENSSSCG00000032176
	ENSSSCG00000032180
	ENSSSCG00000032225
	ENSSSCG00000032234
	ENSSSCG00000032242
	ENSSSCG00000032319
	ENSSSCG00000032323
	ENSSSCG00000032397
	ENSSSCG00000032398
	ENSSSCG00000032439
	ENSSSCG00000032488
	ENSSSCG00000032595
	ENSSSCG00000032619
	ENSSSCG00000032621
	ENSSSCG00000032626
	ENSSSCG00000032684
	ENSSSCG00000032734
	ENSSSCG00000032769
	ENSSSCG00000032838
	ENSSSCG00000032842
	ENSSSCG00000032843
	ENSSSCG00000032852
	ENSSSCG00000032908
	ENSSSCG00000032909
	ENSSSCG00000032914
	ENSSSCG00000032946
	ENSSSCG00000032964
	ENSSSCG00000032996
	ENSSSCG00000033051
	ENSSSCG00000033107
	ENSSSCG00000033120
	ENSSSCG00000033135
	ENSSSCG00000033154
	ENSSSCG00000033185
	ENSSSCG00000033298
	ENSSSCG00000033313
	ENSSSCG00000033373
	ENSSSCG00000033374
	ENSSSCG00000033377
	ENSSSCG00000033444
	ENSSSCG00000033450
	ENSSSCG00000033451
	ENSSSCG00000033550
	ENSSSCG00000033655
	ENSSSCG00000033657
	ENSSSCG00000033695
	ENSSSCG00000033700
	ENSSSCG00000033726
	ENSSSCG00000033733
	ENSSSCG00000033734
	ENSSSCG00000033757
	ENSSSCG00000033800
	ENSSSCG00000033854
	ENSSSCG00000033885
	ENSSSCG00000033954
	ENSSSCG00000033958
	ENSSSCG00000034012
	ENSSSCG00000034014
	ENSSSCG00000034058
	ENSSSCG00000034062
	ENSSSCG00000034066
	ENSSSCG00000034114
	ENSSSCG00000034129
	ENSSSCG00000034203
	ENSSSCG00000034217
	ENSSSCG00000034229
	ENSSSCG00000034260
	ENSSSCG00000034265
	ENSSSCG00000034314
	ENSSSCG00000034379
	ENSSSCG00000034387
	ENSSSCG00000034400
	ENSSSCG00000034406
	ENSSSCG00000034491
	ENSSSCG00000034493
	ENSSSCG00000034572
	ENSSSCG00000034624
	ENSSSCG00000034655
	ENSSSCG00000034688
	ENSSSCG00000034704
	ENSSSCG00000034708
	ENSSSCG00000034723
	ENSSSCG00000034768
	ENSSSCG00000034814
	ENSSSCG00000034818
	ENSSSCG00000034841
	ENSSSCG00000034859
	ENSSSCG00000034913
	ENSSSCG00000035034
	ENSSSCG00000035051
	ENSSSCG00000035090
	ENSSSCG00000035101
	ENSSSCG00000035124
	ENSSSCG00000035134
	ENSSSCG00000035162
	ENSSSCG00000035189
	ENSSSCG00000035209
	ENSSSCG00000035216
	ENSSSCG00000035224
	ENSSSCG00000035230
	ENSSSCG00000035299
	ENSSSCG00000035341
	ENSSSCG00000035344
	ENSSSCG00000035392
	ENSSSCG00000035432
	ENSSSCG00000035456
	ENSSSCG00000035473
	ENSSSCG00000035488
	ENSSSCG00000035495
	ENSSSCG00000035533
	ENSSSCG00000035539
	ENSSSCG00000035564
	ENSSSCG00000035658
	ENSSSCG00000035676
	ENSSSCG00000035684
	ENSSSCG00000035746
	ENSSSCG00000035775
	ENSSSCG00000035825
	ENSSSCG00000035849
	ENSSSCG00000035885
	ENSSSCG00000035895
	ENSSSCG00000035914
	ENSSSCG00000035941
	ENSSSCG00000035987
	ENSSSCG00000036008
	ENSSSCG00000036059
	ENSSSCG00000036178
	ENSSSCG00000036256
	ENSSSCG00000036274
	ENSSSCG00000036284
	ENSSSCG00000036311
	ENSSSCG00000036314
	ENSSSCG00000036317
	ENSSSCG00000036350
	ENSSSCG00000036466
	ENSSSCG00000036469
	ENSSSCG00000036501
	ENSSSCG00000036503
	ENSSSCG00000036549
	ENSSSCG00000036566
	ENSSSCG00000036613
	ENSSSCG00000036634
	ENSSSCG00000036658
	ENSSSCG00000036665
	ENSSSCG00000036702
	ENSSSCG00000036705
	ENSSSCG00000036727
	ENSSSCG00000036824
	ENSSSCG00000036832
	ENSSSCG00000036880
	ENSSSCG00000036954
	ENSSSCG00000036973
	ENSSSCG00000036975
	ENSSSCG00000036988
	ENSSSCG00000037046
	ENSSSCG00000037065
	ENSSSCG00000037077
	ENSSSCG00000037102
	ENSSSCG00000037143
	ENSSSCG00000037202
	ENSSSCG00000037274
	ENSSSCG00000037372
	ENSSSCG00000037384
	ENSSSCG00000037398
	ENSSSCG00000037510
	ENSSSCG00000037517
	ENSSSCG00000037530
	ENSSSCG00000037533
	ENSSSCG00000037534
	ENSSSCG00000037549
	ENSSSCG00000037556
	ENSSSCG00000037579
	ENSSSCG00000037580
	ENSSSCG00000037606
	ENSSSCG00000037621
	ENSSSCG00000037682
	ENSSSCG00000037733
	ENSSSCG00000037734
	ENSSSCG00000037782
	ENSSSCG00000037832
	ENSSSCG00000037845
	ENSSSCG00000037869
	ENSSSCG00000037900
	ENSSSCG00000037950
	ENSSSCG00000037954
	ENSSSCG00000037979
	ENSSSCG00000037999
	ENSSSCG00000038079
	ENSSSCG00000038178
	ENSSSCG00000038180
	ENSSSCG00000038251
	ENSSSCG00000038307
	ENSSSCG00000038348
	ENSSSCG00000038359
	ENSSSCG00000038366
	ENSSSCG00000038422
	ENSSSCG00000038452
	ENSSSCG00000038453
	ENSSSCG00000038465
	ENSSSCG00000038487
	ENSSSCG00000038489
	ENSSSCG00000038579
	ENSSSCG00000038623
	ENSSSCG00000038714
	ENSSSCG00000038774
	ENSSSCG00000038806
	ENSSSCG00000038826
	ENSSSCG00000038859
	ENSSSCG00000038963
	ENSSSCG00000038973
	ENSSSCG00000038989
	ENSSSCG00000038992
	ENSSSCG00000039021
	ENSSSCG00000039053
	ENSSSCG00000039056
	ENSSSCG00000039060
	ENSSSCG00000039071
	ENSSSCG00000039139
	ENSSSCG00000039160
	ENSSSCG00000039191
	ENSSSCG00000039196
	ENSSSCG00000039216
	ENSSSCG00000039222
	ENSSSCG00000039311
	ENSSSCG00000039393
	ENSSSCG00000039476
	ENSSSCG00000039488
	ENSSSCG00000039506
	ENSSSCG00000039526
	ENSSSCG00000039546
	ENSSSCG00000039550
	ENSSSCG00000039582
	ENSSSCG00000039615
	ENSSSCG00000039618
	ENSSSCG00000039635
	ENSSSCG00000039707
	ENSSSCG00000039713
	ENSSSCG00000039715
	ENSSSCG00000039778
	ENSSSCG00000039812
	ENSSSCG00000039841
	ENSSSCG00000039860
	ENSSSCG00000039867
	ENSSSCG00000039881
	ENSSSCG00000039885
	ENSSSCG00000039896
	ENSSSCG00000039926
	ENSSSCG00000039956
	ENSSSCG00000040047
	ENSSSCG00000040089
	ENSSSCG00000040139
	ENSSSCG00000040184
	ENSSSCG00000040188
	ENSSSCG00000040344
	ENSSSCG00000040355
	ENSSSCG00000040377
	ENSSSCG00000040385
	ENSSSCG00000040479
	ENSSSCG00000040486
	ENSSSCG00000040546
	ENSSSCG00000040562
	ENSSSCG00000040608
	ENSSSCG00000040642
	ENSSSCG00000040652
	ENSSSCG00000040678
	ENSSSCG00000040698
	ENSSSCG00000040701
	ENSSSCG00000040706
	ENSSSCG00000040719
	ENSSSCG00000040731
	ENSSSCG00000040778
	ENSSSCG00000040827
	ENSSSCG00000040857
	ENSSSCG00000040918
	ENSSSCG00000041063
	ENSSSCG00000041146
	ENSSSCG00000041322
	ENSSSCG00000041356
	ENSSSCG00000041378
	ENSSSCG00000041733
	ENSSSCG00000041813
	ENSSSCG00000042157
	ENSSSCG00000042208
	ENSSSCG00000042504
	ENSSSCG00000043051
	ENSSSCG00000043747
	ENSSSCG00000043817
	ENSSSCG00000044013
	ENSSSCG00000044340
	ENSSSCG00000044948
	ENSSSCG00000045512
	ENSSSCG00000045632
	ENSSSCG00000045769
	ENSSSCG00000046222
	ENSSSCG00000046479
	ENSSSCG00000046528
	ENSSSCG00000047079
	ENSSSCG00000047083
	ENSSSCG00000047716
	ENSSSCG00000047841
	ENSSSCG00000047900
	ENSSSCG00000048326
	ENSSSCG00000048439
	ENSSSCG00000049262
	ENSSSCG00000050094
	ENSSSCG00000050320
	ENSSSCG00000051187
	ENSSSCG00000051428
	ENSSSCG00000051689
